# Supplementary material for: Macromolecular Insights into the Altered Mechanical Deformation Mechanisms of Non-Polyolefin Contaminated Polyolefins
Source: Polymers (Basel). 2022 Jan 7;14(2):239. doi: 10.3390/polym14020239 (PMC8779932; doi:10.3390/polym14020239)
Supplement: Supplementary file 1 [file polymers-14-00239-s001.zip]

Archive with 1 entries (1 files):
- polymers-1511383-supplementary.pdf
